# Supplementary material for: Pre-stroke surgery is not beneficial to normotensive rats undergoing sixty minutes of transient focal cerebral ischemia
Source: PLoS One. 2018 Dec 28;13(12):e0209370. doi: 10.1371/journal.pone.0209370 (PMC6310237; doi:10.1371/journal.pone.0209370)
Supplement: S1 File — (XLSX) [file pone.0209370.s001.xlsx]

## Sheet: CBF
	% Decrease in CBF
	Control	Craniotomy
1	17.17	44.91
2	23.7047	19.03
3	34.9	61.82
4	50.13	28.03
5	52.4053	58.29
6	16.6573	53.95
7	40.41	43.83

## Sheet: Lesion Volume
	Corrected lesion volume (mm³)
	Control	Craniotomy
1	49.7144	30.6776
2	9.8524	41.7723
3	0.363205	7.34476
4	64.5966	80.9889
5	51.4882	32.2052
6	40.5205	67.8123
7	71.4952	31.1863
8		92.4219

## Sheet: Swelling
	Volume of Ipsilateral (% of Contralateral)
	Control	Craniotomy
1	103.351	100.006
2	98.8562	103.632
3	99.5983	98.4477
4	102.66	105.254
5	102.119	101.681
6	101.242	104.929
7	104.742	101.637
8		103.305

## Sheet: FA
	Fractional Anisotrophy
	Control				Craniotomy
	Core Ipsilateral	Core Contralateral	Penumbra Ipsilateral	Penumbra Contralateral	Core Ipsilateral	Core Contralateral	Penumbra Ipsilateral	Penumbra Contralateral
1	0.335901	0.400759	0.329839	0.419827	0.347398	0.411646	0.349623	0.412859
2	0.393384	0.486497	0.367262	0.445056	0.260327	0.393379	0.267714	0.35496
3	0.32821	0.432806	0	0	0.255646	0.363284	0	0
4	0.38346	0.489983	0.39788	0.476562	0.419451	0.440616	0.418361	0.478997
5	0.429664	0.499725	0.431279	0.485147	0.327122	0.46356	0.312885	0.429131
6	0.285519	0.400208	0.309701	0.38433	0.291694	0.350228	0.286708	0.381563
7	0.384077	0.399718	0.372294	0.439403	0.40964	0.49924	0.391286	0.501672
8					0.451487	0.507037	0.430776	0.490657

## Sheet: ADC
	Apparent diffusion coefficient (x10^-6 mm^2/s)
	Control				Craniotomy
	Core Ipsilateral	Core Contralateral	Penumbra Ipsilateral	Penumbra Contralateral	Core Ipsilateral	Core Contralateral	Penumbra Ipsilateral	Penumbra Contralateral
1	1113.61	1186.08	1353.18	1202.79	1061.53	1175.86	1187.01	1171.2
2	1221.85	1347.28	1437.85	1406.16	884.719	1077.38	1217.96	1067.86
3	753.413	1237.15	0	0	829.764	1028.35	0	0
4	1105.9	1291.08	1520.05	1319.59	1135.33	1312.6	1481.42	1455.01
5	1342.11	1613.95	1612.88	1646.3	991.788	1222.56	1129.45	1230.61
6	1092.38	1179.9	1257.52	1181.58	919.756	1052.21	1263.57	1159.16
7	1089.94	1186.7	1308.69	1300.45	1353.73	1324.06	1508.36	1315.59
8					1214.42	1356.66	1548.57	1371.36

## Sheet: Weight
		Weight (g)
		MCAO weight	1	2	3	4	5	6	7	8	9	10	11	12	13	14	15	16	17	18	19	20	21	22	23	24	25	26	27	28
Control	1	385	396	378	370	370	374	379	376	378	382	386	391	397	401	392	398	404	409	407	412	412	409	413	420	415	425	424	429	424
	2	400	410	405	395	405	405	411	401	410	415	418	428	434	434	426	431	440	446	449	449	449	451	452	466	463	469	473	474	474
	3	446	442	432	432	438	448	457	453	460	464	468	480	490	496	489	497	499	505	515	508	521	515	517	522	524	534	531	529	538
	4	431	432	418	425	419	428	425	419	432	437	439	446	451	454	442	452	453	454	461	463	465	462	470	478	477	478	485	477	488
	6	382	394	379	374	380	390	398	391	398	408	407	416	425	429	432	431	436	441	443	455	459	455	455	462	460	463	470	474	470
	7	377	388	377	373	370	387	398	384	393	404	406	403	425	420	428	432	436	434	444	450	453	442	444	446	450	446	464	462	458
	Average	415.5	420	408.25	405.5	408	413.75	418	412.25	420	424.5	427.75	436.25	443	446.25	437.25	444.5	449	453.5	458	458	461.75	459.25	463	471.5	469.75	476.5	478.25	477.25	481
Craniotomy	1	355	354	349	337	346	348	354	350	356	359	360	373	382	383	381	391	390	386	400	397	402	396	402	409	406	413	414	408	417
	2	385	397	380	365	370	373	378	371	380	382	387	389	396	399	393	400	401	405	422	420	424	415	425	412	417	424	424	427	430
	3	412	404	385	377	397	397	401	395	393	398	401	408	413	416	413	418	427	429	436	432	433	438	434	444	440	448	453	451	457
	4	378	372	369	371	368	370	373	369	372	379	380	381	380	386	383	387	391	387	389	394	393	393	397	398	396	404	407	405	400
	5	472	484	466	467	476	478	478	476	477	486	482	491	492	499	498	500	516	515	518	520	518	524	515	529	522	535	539	534	530
	6	337	334	323	323	324	330	343	335	344	347	348	354	365	372	370	368	378	378	385	388	399	398	398	401	403	408	405	423	417
	7	342	336	325	327	328	334	347	339	347	351	352	351	368	369	363	370	375	365	377	386	387	390	385	392	389	395	400	408	396
	Average	383	383	371	366.714	372.714	375.714	382	376.429	381.286	386	387.143	392.429	399.429	403.429	400.143	404.857	411.143	409.286	418.143	419.571	422.286	422	422.286	426.429	424.714	432.429	434.571	436.571	435.286
		Weight (% of Baseline Weight)
		MCAO weight	1	2	3	4	5	6	7	8	9	10	11	12	13	14	15	16	17	18	19	20	21	22	23	24	25	26	27	28
Control	1	100	102.857	98.1818	96.1039	96.1039	97.1429	98.4416	97.6623	98.1818	99.2208	100.26	101.558	103.117	104.156	101.818	103.377	104.935	106.234	105.714	107.013	107.013	106.234	107.273	109.091	107.792	110.39	110.13	111.429	110.13
	2	100	102.5	101.25	98.75	101.25	101.25	102.75	100.25	102.5	103.75	104.5	107	108.5	108.5	106.5	107.75	110	111.5	112.25	112.25	112.25	112.75	113	116.5	115.75	117.25	118.25	118.5	118.5
	3	100	99.1031	96.861	96.861	98.2063	100.448	102.466	101.57	103.139	104.036	104.933	107.623	109.865	111.211	109.641	111.435	111.883	113.229	115.471	113.901	116.816	115.471	115.919	117.04	117.489	119.731	119.058	118.61	120.628
	4	100	100.232	96.9838	98.6079	97.2158	99.3039	98.6079	97.2158	100.232	101.392	101.856	103.48	104.64	105.336	102.552	104.872	105.104	105.336	106.961	107.425	107.889	107.193	109.049	110.905	110.673	110.905	112.529	110.673	113.225
	6	100	104.233	100.265	98.9418	100.529	103.175	105.291	103.439	105.291	107.937	107.672	110.053	112.434	113.492	114.286	114.021	115.344	116.667	117.196	120.37	121.429	120.37	120.37	122.222	121.693	122.487	124.339	125.397	124.339
	7	100	82.2034	79.8729	79.0254	78.3898	81.9915	84.322	81.3559	83.2627	85.5932	86.0169	85.3814	90.0424	88.9831	90.678	91.5254	92.3729	91.9492	94.0678	95.339	95.9746	93.6441	94.0678	94.4915	95.339	94.4915	98.3051	97.8814	97.0339
	Average	100	98.5214	95.569	94.715	95.2825	97.2186	98.6465	96.9155	98.7678	100.321	100.873	102.516	104.766	105.28	104.246	105.497	106.607	107.486	108.61	109.383	110.228	109.277	109.946	111.708	111.456	112.542	113.768	113.748	113.976
Craniotomy	1	100	99.7183	98.3099	94.9296	97.4648	98.0282	99.7183	98.5915	100.282	101.127	101.408	105.07	107.606	107.887	107.324	110.141	109.859	108.732	112.676	111.831	113.239	111.549	113.239	115.211	114.366	116.338	116.62	114.93	117.465
	2	100	103.117	98.7013	94.8052	96.1039	96.8831	98.1818	96.3636	98.7013	99.2208	100.519	101.039	102.857	103.636	102.078	103.896	104.156	105.195	109.61	109.091	110.13	107.792	110.39	107.013	108.312	110.13	110.13	110.909	111.688
	3	100	98.0583	93.4466	91.5049	96.3592	96.3592	97.3301	95.8738	95.3883	96.6019	97.3301	99.0291	100.243	100.971	100.243	101.456	103.641	104.126	105.825	104.854	105.097	106.311	105.34	107.767	106.796	108.738	109.951	109.466	110.922
	4	100	98.4127	97.619	98.1481	97.3545	97.8836	98.6772	97.619	98.4127	100.265	100.529	100.794	100.529	102.116	101.323	102.381	103.439	102.381	102.91	104.233	103.968	103.968	105.026	105.291	104.762	106.878	107.672	107.143	105.82
	5	100	102.542	98.7288	98.9407	100.847	101.271	101.271	100.847	101.059	102.966	102.119	104.025	104.237	105.72	105.508	105.932	109.322	109.11	109.746	110.169	109.746	111.017	109.11	112.076	110.593	113.347	114.195	113.136	112.288
	6	100	99.1098	95.8457	95.8457	96.1424	97.9228	101.78	99.4065	102.077	102.967	103.264	105.045	108.309	110.386	109.792	109.199	112.166	112.166	114.243	115.134	118.398	118.101	118.101	118.991	119.585	121.068	120.178	125.519	123.739
	7	100	98.2456	95.0292	95.614	95.9064	97.6608	101.462	99.1228	101.462	102.632	102.924	102.632	107.602	107.895	106.14	108.187	109.649	106.725	110.234	112.865	113.158	114.035	112.573	114.62	113.743	115.497	116.959	119.298	115.789
	Average	100	99.8863	96.8115	95.684	97.1684	98.0013	99.7744	98.2607	99.6261	100.826	101.156	102.519	104.483	105.516	104.63	105.885	107.462	106.919	109.321	109.74	110.534	110.396	110.54	111.567	111.165	113.142	113.672	114.343	113.959

## Sheet: Neuroscore
Days Post-MCAO	Control						Craniotomy
	1	2	3	4	6	7	1	2	3	4	5	6	7
1	19	19	18	18	19	17	22	19	19	15	23	16	22
2	15	23	17	17	16	19	21	13	19	20	20	20	22
9	14	26	23	19	26	28	22	18	20	18	23	22	20
16	20	27	25	18	27	24	22	21	20	22	24	19	20
23	19	25	25	17	26	22	24	20	24	25	22	20	24
28	20	27	25	18	26	24	21	22	22	22	21	26	25

## Sheet: Staircase
	Control										Craniotomy
Days Post-MCAO	No. of pellets eaten using ipsilateral paw					No. of pellets eaten using contrlateral paw					No. of pellets eaten using ipsilateral paw						No. of pellets eaten using contrlateral paw
	1	2	4	6	7	1	2	4	6	7	1	2	3	4	6	7	1	2	3	4	6	7
-7	8	7	8	11	7	7	8	5	8	8	11	2	6	5	3	7	4	4	0	4	2	8
6	0	7	0	2	0	4	5	1	9	5	3	0	5	0	0	6	8	7	0	1	1	9
13	0	13	0	13	0	8	7	6	13	6	14	0	7	3	0	10	8	4	6	6	2	11
20	12	13	0	15	3	11	9	9	12	5	13	3	7	2	1	12	8	9	3	5	1	10
27	0	11	0	13	5	10	9	9	11	7	14	1	7	7	0	9	16	7	5	11	0	15

## Sheet: Adhesive Test
	Control														Craniotomy
Days Post-MCAO	Time taken to remove sticker on ipsilateral paw (s)							Time take to remove sticker from contralateral paw (s)							Time taken to remove sticker on ipsilateral paw (s)							Time take to remove sticker from contralateral paw (s)
	1	2	3	4	5	6	7	1	2	3	4	5	6	7	1	2	3	4	5	6	7	1	2	3	4	5	6	7
-7	5.75	35.5	70.75	32.75	26.5	41	62	18.5	66	65.25	78	8.25	45.5	18.75	4.5	11	103	16	18.5	6.75	9	7	6.75	67.5	15.25	23	68.5	3.5
3	43	25.5	6.75	180	53	148.5	135.5	9	7.5	20.25	15	4.25	139	13.75	11	125	10.25	180	60.25	35.5	6.75	5.25	21	34.5	6.75	29.25	13.25	7.25
10	31.75	11.75	7.5	41.25	52.25	31.75	69.5	21.75	7.75	7.75	12	11	25.5	5.5	4	37	3.5	135.5	81.5	20.25	3.5	16	5	27.75	16.25	21.5	12.5	2.25
17	57.75	5.75	1.5	111.75	61	37.75	90.25	2.75	4.75	6	3.5	3	24.25	20.5	11.5	19.25	5.25	105.5	32.35	50.25	3	4	8	8.25	3.75	13.25	9	4.75
24	9.75	4.75	3	48.5	56.5	10.75	79.25	14	2.75	6	10.75	46	35.5	8.75	5.5	32.75	1.25	60.25	18.75	38	9.5	7	3.75	2.25	1.75	3.25	13.25	8
	Control														Craniotomy
	Time taken to remove sticker on ipsilateral paw (% of Baseline)							Time take to remove sticker on contralateral paw (% of Baseline)							Time taken to remove sticker on ipsilateral paw (% of Baseline)							Time take to remove sticker on contralateral paw (% of Baseline)
Days Post-MCAO	1	2	3	4	5	6	7	1	2	3	4	5	6	7	1	2	3	4	5	6	7	1	2	3	4	5	6	7
-7	100	100	100	100	100	100	100	100	100	100	100	100	100	100	100	100	100	100	100	100	100	100	100	100	100	100	100	100
3	747.826	71.831	9.54064	553.846	200	362.195	218.548	48.6486	11.3636	31.0345	19.1693	51.5152	305.495	73.3333	244.444	1136.36	9.95146	1125	321.333	525.926	75	75	311.111	51.1111	44.2623	130	19.3431	207.143
10	552.174	33.0986	10.6007	126.923	679.245	104.878	246.774	117.568	11.7424	11.8774	15.3355	121.212	15.3846	37.3333	88.8889	336.364	3.39806	846.875	434.667	300	38.8889	117.857	74.0741	41.1111	106.557	95.5556	18.2482	64.2857
17	1000	14.7887	2.12014	343.846	90.566	36.5854	132.258	14.8649	7.19697	9.1954	4.47284	133.333	48.3516	21.3333	255.556	175	5.09709	659.375	172	744.444	33.3333	57.1429	118.519	12.2222	24.5902	58.8889	13.1387	135.714
24	169.565	13.3803	4.24028	149.231	7.54717	121.951	17.7419	75.6757	4.16667	9.1954	13.738	254.545	114.286	53.3333	122.222	297.727	1.21359	376.562	100	562.963	105.556	100	55.5556	3.33333	11.4754	14.4444	19.3431	228.571

## Sheet: Cylinder
	Total number of rears
	Control							Craniotomy
	1	2	3	4	5	6	7	1	2	3	4	5	6	7
-11	19	18	18	19	40	16	19	16	28	21	22	20	14	21
3	11	5	14	13	20	12	14	4	3	12	6	16	10	12
10	7	15	12	7	33	17	13	14	5	11	10	27	12	10
17	6	12	12	10	29	30	19	18	9	21	31	11	11	10
24	16	26	9	1	21	12	15	7	12	17	13	8	6	11
	Number of contralateral rears
	Control							Craniotomy
	1	2	3	4	5	6	7	1	2	3	4	5	6	7
-11	7	10	2	7	21	9	8	6	13	10	16	10	9	9
3	0	3	7	0	2	0	6	0	0	4	1	4	8	0
10	0	13	4	1	6	1	4	4	0	7	0	7	7	2
17	0	8	9	0	8	7	8	2	0	19	5	2	1	1
24	0	16	5	0	2	0	3	2	0	7	1	0	3	2
	Number of contralateral rears (% of total rears)
	Control							Craniotomy
	1	2	3	4	5	6	7	1	2	3	4	5	6	7
-11	36.8421	55.5556	11.1111	36.8421	52.5	56.25	42.1053	37.5	46.4286	47.619	72.7273	50	64.2857	42.8571
3	0	60	50	0	10	0	42.8571	0	0	33.3333	16.6667	25	80	0
10	0	86.6667	33.3333	14.2857	18.1818	5.88235	30.7692	28.5714	0	63.6364	0	25.9259	58.3333	20
17	0	66.6667	75	0	27.5862	23.3333	42.1053	11.1111	0	90.4762	16.129	18.1818	9.09091	10
24	0	61.5385	55.5556	0	9.52381	0	20	28.5714	0	41.1765	7.69231	0	50	18.1818
